# Supplementary material for: Dominant Elongase Activity of Elovl5a but Higher Expression of Elovl5b in Common Carp (Cyprinus carpio)
Source: Int J Mol Sci. 2022 Nov 24;23(23):14666. doi: 10.3390/ijms232314666 (PMC9741273; doi:10.3390/ijms232314666)
Supplement: Supplementary file 1 [file ijms-23-14666-s001.zip]

Archive with 1 entries (1 files):
- ijms-1977979-supplementary.pdf
